# Supplementary material for: Functionalized Cellulose from Citrus Waste as a Sustainable Oil Adsorbent Material
Source: Polymers (Basel). 2025 Dec 27;18(1):82. doi: 10.3390/polym18010082 (PMC12787734; doi:10.3390/polym18010082)
Supplement: Supplementary file 1 [file polymers-18-00082-s001.zip]

Archive with 1 entries (1 files):
- polymers-3990740-supplementary.pdf
